# Supplementary material for: Prognosis of amyotrophic lateral sclerosis with cognitive and behavioural changes based on a sixty-month longitudinal follow-up
Source: PLoS One. 2021 Aug 11;16(8):e0253279. doi: 10.1371/journal.pone.0253279 (PMC8357115; doi:10.1371/journal.pone.0253279)
Supplement: S1 Fig — (XLSX) [file pone.0253279.s004.xlsx]

## Sheet: Sheet1
type 1pure2impairment3ftd	follow up to the end 1yes2no	life span
3	2
1	2
1	2
1	2
1	1	39
1	2
1	2
1	2
1	2
1	1	64
1	2
1	1	67
1	2
2	1	69
2	2
2	2
2	2
2	2
2	2
2	2
2	2
1	2
1	1	33
1	2
1	2
2	2
1	2
1	1	44
2	2
1	1	24
1	2
2	2
2	2
2	2
1	2
2	2
2	2
1	2
2	2
2	2
2	2
2	2
2	2
2	1	62
2	1	42
2	1	54
2	2
2	1	61
2	1	47
2	1	56
2	2
1	1	55
2	2
1	1	60
1	1	75
1	2
1	1	55
2	1	59
2	1	76
2	1	38
1	1	53
1	1	66
1	1	63
1	1	69
2	1	54
2	1	72
2	1	70
2	1	40
2	1	54
1	2
1	1	56
1	1	50
1	1	70
2	2
2	1	55
1	1	63
1	2
1	1	53
1	1	51
1	1	42
2	1	53
1	2
2	1	62
2	2
3	1	15
3	1	22
3	1	29

## Sheet: Sheet2
type1pure2impairment3ftd	follow up to the end1yes2no	life span	follow-up time	last statement1alive2endpoint
3	2
1	2
1	2
1	2
1	1	39	39	2
1	2
1	2		58	1
1	2
1	2
1	1	64	64	2
1	2		48	1
1	1	67	67	2
1	2
2	1	69	69	2
2	2
2	2
2	2
2	2
2	2
2	2
2	2		48	1
1	2
1	1	33	33	2
1	2
1	2
2	2		27	1
1	2		33	1
1	1	44	44	2
2	2		49	1
1	1	24	24	2
1	2		48	1
2	2		60	1
2	2
2	2
1	2		38	1
2	2		40	1
2	2		44	1
1	2
2	2
2	2		74	1
2	2		65	1
2	2		45	1
2	2		54	1
2	1	62	62	2
2	1	42	42	2
2	1	54	54	2
2	2		46	1
2	1	61	61	2
2	1	47	47	2
2	1	56	56	2
2	2		48	1
1	1	55	55	2
2	2		51	1
1	1	60	60	2
1	1	75	75	2
1	2
1	1	55	55	2
2	1	59	59	2
2	1	76	76	2
2	1	38	38	2
1	1	53	53	2
1	1	66	66	2
1	1	63	63	2
1	1	69	69	2
2	1	54	54	2
2	1	72	72	2
2	1	70	70	2
2	1	40	40	2
2	1	54	54	2
1	2		88	1
1	1	56	56	2
1	1	50	50	2
1	1	70	70	2
2	2		24	1
2	1	55	55	2
1	1	63	63	2
1	2		26	1
1	1	53	53	2
1	1	51	51	2
1	1	42	42	2
2	1	53	53	2
1	2		77	1
2	1	62	62	2
2	2
3	1	15	15	2
3	1	22	22	2
3	1	29	29	2
