# Supplementary material for: Prognosis of amyotrophic lateral sclerosis with cognitive and behavioural changes based on a sixty-month longitudinal follow-up
Source: PLoS One. 2021 Aug 11;16(8):e0253279. doi: 10.1371/journal.pone.0253279 (PMC8357115; doi:10.1371/journal.pone.0253279)
Supplement: S2 Fig — (XLSX) [file pone.0253279.s005.xlsx]

## Sheet: Sheet2
type 1pure2impairment3ftd	follow-up time	last statement 1alive2endpoint
3
1
1
1
1	39	2
1
1	58	1
1
1
1	64	2
1	48	1
1	67	2
1
2	69	2
2
2
2
2
2
2
2	48	1
1
1	33	2
1
1
2	27	1
1	33	1
1	44	2
2	49	1
1	24	2
1	48	1
2	60	1
2
2
1	38	1
2	40	1
2	44	1
1
2
2	74	1
2	65	1
2	45	1
2	54	1
2	62	2
2	42	2
2	54	2
2	46	1
2	61	2
2	47	2
2	56	2
2	48	1
1	55	2
2	51	1
1	60	2
1	75	2
1
1	55	2
2	59	2
2	76	2
2	38	2
1	53	2
1	66	2
1	63	2
1	69	2
2	54	2
2	72	2
2	70	2
2	40	2
2	54	2
1	88	1
1	56	2
1	50	2
1	70	2
2	24	1
2	55	2
1	63	2
1	26	1
1	53	2
1	51	2
1	42	2
2	53	2
1	77	1
2	62	2
2
3	15	2
3	22	2
3	29	2
