# Supplementary material for: Prognosis of amyotrophic lateral sclerosis with cognitive and behavioural changes based on a sixty-month longitudinal follow-up
Source: PLoS One. 2021 Aug 11;16(8):e0253279. doi: 10.1371/journal.pone.0253279 (PMC8357115; doi:10.1371/journal.pone.0253279)
Supplement: S3 Fig — (XLSX) [file pone.0253279.s006.xlsx]

## Sheet: Sheet2
Group	mean	SD
Pure ALS	56.89	10.82
ALS with cognitive and behavioural change	54.86	12.96
ALS-FTD	22	7
