# Supplementary material for: Prognosis of amyotrophic lateral sclerosis with cognitive and behavioural changes based on a sixty-month longitudinal follow-up
Source: PLoS One. 2021 Aug 11;16(8):e0253279. doi: 10.1371/journal.pone.0253279 (PMC8357115; doi:10.1371/journal.pone.0253279)
Supplement: S5 Fig — (XLSX) [file pone.0253279.s008.xlsx]

## Sheet: Sheet1
group	life span	ECAS
1	69	94
1	62	96
1	42	88
1	54	96
1	61	82
1	47	95
1	56	97
1	59	90
1	76	97
1	38	107
1	54	99
1	72	90
1	70	108
1	40	87
1	54	100
1	55	113
1	53	83
1	62	96
2	39	63
2	64	66
2	67	71
2	33	60
2	44	76
2	24	79
2	55	69
2	60	75
2	75	71
2	55	77
2	53	74
2	66	78
2	63	62
2	69	91
2	56	69
2	50	68
2	70	65
2	63	84
2	53	63
2	51	88
2	42	101
3	15	56
3	22	49
3	29	12
