# Supplementary material for: Prognosis of amyotrophic lateral sclerosis with cognitive and behavioural changes based on a sixty-month longitudinal follow-up
Source: PLoS One. 2021 Aug 11;16(8):e0253279. doi: 10.1371/journal.pone.0253279 (PMC8357115; doi:10.1371/journal.pone.0253279)
Supplement: S1 Table — (XLSX) [file pone.0253279.s009.xlsx]

## Sheet: Sheet2
	Pure ALS (n=42)	ALS with cognitive and behavioural changes group (n=41)	ALS-bvFTD (n=4)
Gender
Male	30	27	4
Female	12	14	0
Age（M±SD）	52.90±11.16	56.98±9.95	63.50±10.34
Education (years) (M±SD)	12.62±3.50	10.15±2.89	12.50±4.04
Duration of illness (months)	16.45±14.76	15.32±14.60	15.75±8.42
(M±SD)
Onset of disease
Bulbar	8	8	3
Cervical	24	24	1
Thoracic	0	3	0
Lumbar	10	6	0
Diagnostic level
Definite	7	5	1
Probable	14	11	1
Laboratory-supported probable	12	13	1
Possible	9	12	1
FRS-R at enrolment (M±SD)	41.55±5.49	41.02±3.66	40.25±4.42
Total ECAS score (M±SD)	98.10±10.90	75.41±15.04	56.75±40.41
