# Supplementary material for: Prognosis of amyotrophic lateral sclerosis with cognitive and behavioural changes based on a sixty-month longitudinal follow-up
Source: PLoS One. 2021 Aug 11;16(8):e0253279. doi: 10.1371/journal.pone.0253279 (PMC8357115; doi:10.1371/journal.pone.0253279)
Supplement: S2 Table — (XLSX) [file pone.0253279.s010.xlsx]

## Sheet: Sheet2
	Followed up to the endpoint(n=42)	Not followed up to the endpoint(n=45)	p
Group			0.41
Pure ALS	18	20
ALS with cognitive and behavioural	31	24
ALS-bvFTD	3	1
Gender			0.82
Male	30	31
Female	12	14
Age（M±SD）	56.55±10.11	54.16±11.38	0.3
Education (years) (M±SD)	11.00±3.15	11.87±3.67	0.29
Duration of illness (months) (M±SD)	16.10±16.13	15.69±12.64	0.39
Onset of disease			0.52
Bulbar	9	10
Cervical	21	28
Thoracic	2	1
Lumbar	10	6
Diagnostic level			0.78
Definite	10	5
Probable	12	14
Laboratory-supported probable	13	14
Possible	7	12
Total ECAS score (M±SD)	80.60±18.87	90.09±19.30	0.02*
FRS-R (M±SD)	40.24±4.34	42.18±4.73	0.05
