# Supplementary material for: Prognosis of amyotrophic lateral sclerosis with cognitive and behavioural changes based on a sixty-month longitudinal follow-up
Source: PLoS One. 2021 Aug 11;16(8):e0253279. doi: 10.1371/journal.pone.0253279 (PMC8357115; doi:10.1371/journal.pone.0253279)
Supplement: S3 Table — (XLSX) [file pone.0253279.s011.xlsx]

## Sheet: Sheet3
	Pure ALS (n=18)	ALS with cognitive and behavioural changes group (n=21)	ALS-bvFTD (n=3)
Gender
Male	14	13	3
Female	4	8	0
Age（M±SD）	55.05±10.66	57.05±9.57	62.00±12.12
Education (years) (M±SD)	12.33±3.12	9.81±2.71	11.33±4.04
Duration of illness (months)	19.22±20.88	13.14±11.70	18.00±8.72
(M±SD)
Onset of disease
Bulbar	3	3	3
Cervical	9	12	0
Thoracic	0	2	0
Lumbar	6	4	0
Diagnostic level
Definite	2	7	1
Probable	4	7	1
Laboratory-supported probable	8	4	1
Possible	4	3	0
Total ECAS score (M±SD)	95.44±8.27	73.81±10.49	39.00±23.64
FRS-R at enrolment (M±SD)	40.50±5.41	40.24±3.45	38.67±3.79
FRS-R progression rate from onset to enrolment (M±SD)	0.58±0.44	0.80±0.52	0.57±0.30
Percentage of patients followed up to the endpoint	0.4286	0.5122	0.75
FRS-R progression rate from enrolment to endpoint (M±SD)	1.05±0.41	1.12±0.48	17.90±16.05
Survival time (months) (M±SD)	56.89±10.82	54.86±12.97	22.00±7.00
